# Supplementary material for: A new subspecies of Seseli gummiferum (Apiaceae) from Ilgaz Mountain National Park, northern Turkey
Source: PhytoKeys. 2015 Oct 6;(56):99–110. doi: 10.3897/phytokeys.56.5755 (PMC4611751; doi:10.3897/phytokeys.56.5755)
Supplement: XML Treatment for Seseli gummiferum ilgazense [file phytokeys.56.5755-treatment1.xml]

<!DOCTYPE tp:taxon-treatment
  PUBLIC "-//TaxonX//DTD Taxonomic Treatment Publishing DTD v0 20100105//EN" "tax-treatment-NSO.dtd">
<tp:taxon-treatment xmlns:tp="http://www.plazi.org/taxpub"><tp:treatment-meta><kwd-group><label>Taxon classification</label><kwd><named-content content-type="kingdom">Plantae</named-content></kwd><kwd><named-content content-type="order">Apiales</named-content></kwd><kwd><named-content content-type="family">Apiaceae</named-content></kwd></kwd-group><mixed-citation publication-type="journal"><person-group><name><surname>Çetin</surname><given-names>Özlem</given-names></name><name><surname>Şeker</surname><given-names>Meryem Öztürk</given-names></name><name><surname>Duran</surname><given-names>Ahmet</given-names></name></person-group><article-title>A new subspecies of <italic><tp:taxon-name><tp:taxon-name-part taxon-name-part-type="genus">Seseli</tp:taxon-name-part> <tp:taxon-name-part taxon-name-part-type="species">gummiferum</tp:taxon-name-part></tp:taxon-name></italic> (<tp:taxon-name><tp:taxon-name-part taxon-name-part-type="family">Apiaceae</tp:taxon-name-part></tp:taxon-name>) from Ilgaz Mountain National Park, northern Turkey</article-title><source>PhytoKeys</source><day>6</day><month>10</month><year>2015</year><volume>2015</volume><issue>56</issue><fpage>99</fpage><lpage>110</lpage><pub-id pub-id-type="doi">10.3897/phytokeys.56.5755</pub-id></mixed-citation></tp:treatment-meta><tp:nomenclature><tp:taxon-name>
                            <tp:taxon-name-part taxon-name-part-type="genus">Seseli</tp:taxon-name-part>
                            <tp:taxon-name-part taxon-name-part-type="species">gummiferum</tp:taxon-name-part>
                            <tp:taxon-name-part taxon-name-part-type="subspecies">ilgazense</tp:taxon-name-part>
                            <object-id xmlns:xlink="http://www.w3.org/1999/xlink" content-type="ipni" xlink:type="simple">urn:lsid:ipni.org:names:77150275-1</object-id>
                        </tp:taxon-name><tp:taxon-authority>A.Duran, Ö.Çetin &amp; M.Öztürk</tp:taxon-authority><tp:taxon-status xmlns:xlink="http://www.w3.org/1999/xlink" xlink:type="simple">subsp. nov.</tp:taxon-status><xref ref-type="fig" rid="F1">Figs 1</xref><xref ref-type="fig" rid="F2">, 2</xref><xref ref-type="fig" rid="F3">, 3</xref><xref ref-type="fig" rid="F4">, 4</xref><xref ref-type="fig" rid="F5">, 5</xref><xref ref-type="fig" rid="F6">, 6</xref></tp:nomenclature><tp:treatment-sec sec-type="latin"><p><italic>Affinis <tp:taxon-name><tp:taxon-name-part taxon-name-part-type="genus">Seseli</tp:taxon-name-part> <tp:taxon-name-part taxon-name-part-type="species">gummiferum</tp:taxon-name-part> <tp:taxon-name-part taxon-name-part-type="authority">Pall. ex Sm.</tp:taxon-name-part> <tp:taxon-name-part taxon-name-part-type="infraspecific-rank">subsp.</tp:taxon-name-part> <tp:taxon-name-part taxon-name-part-type="subspecies">gummiferum</tp:taxon-name-part></tp:taxon-name> sed umbellis centralibus radiis 13–21 (nec 25–30), bracteis 2–7 (nec plerumque 8–15), umbellis lateralibus radiis 7–13 (nec 15–20), ovariis glabris (nec cum pilis), fructibus glabris (nec cum pilis) differt</italic>.</p></tp:treatment-sec><tp:treatment-sec sec-type="Type"><title>Type.</title><p>TURKEY. A4 Kastamonu: Ilgaz Mountain Natural Park, Kastamonu road, from Çatören village to Büyük Hacet Hill, 6 km, in open <italic><tp:taxon-name><tp:taxon-name-part taxon-name-part-type="genus">Pinus</tp:taxon-name-part> <tp:taxon-name-part taxon-name-part-type="species">sylvestris</tp:taxon-name-part></tp:taxon-name></italic> L. and <italic><tp:taxon-name><tp:taxon-name-part taxon-name-part-type="genus">Abies</tp:taxon-name-part> <tp:taxon-name-part taxon-name-part-type="species">nordmanniana</tp:taxon-name-part></tp:taxon-name></italic> (Stev.) Spach. mixed forest, serpentine stony slopes, <named-content xmlns:xlink="http://www.w3.org/1999/xlink" content-type="dwc:verbatimCoordinates" xlink:type="simple">41°06'344"N, 33°48'628"E</named-content>, 1465 m, 22 August 2008, <italic>A.Duran</italic> 8135, <italic>Ö.Çetin &amp; M.Öztürk</italic> (holotype <named-content xmlns:xlink="http://www.w3.org/1999/xlink" content-type="dwc:institutional_code" xlink:type="simple">KNYA</named-content>! isotypes <named-content xmlns:xlink="http://www.w3.org/1999/xlink" content-type="dwc:institutional_code" xlink:type="simple">ANK</named-content>!, <named-content xmlns:xlink="http://www.w3.org/1999/xlink" content-type="dwc:institutional_code" xlink:type="simple">GAZI</named-content>!, <named-content xmlns:xlink="http://www.w3.org/1999/xlink" content-type="dwc:institutional_code" xlink:type="simple">HUB</named-content>!).</p></tp:treatment-sec><tp:treatment-sec sec-type="Description"><title>Description.</title><p>Plants monocarpic, 15–30 cm tall; rootstock thickened, cylindrical, oblong, ± vertical, 8–15 mm diameter; stems 3 to 5, terete, finely ridged, mostly glabrous, sparsely puberulent above, with a developed fibrous collar 2.5–7 cm; stems mostly branching from the base, below and rarely at the middle part, green to purplish green. Basal leaves ovate to oblong-ovate, 2-pinnate, 6–20 × 3–10 cm, glabrous; ultimate segments lanceolate, linear-oblong, 5–15 × 0.5–1.5 mm, acute to acuminate; sheaths developed, distinctly widened at base, upper sheath surface sulcate, margin membranous; cauline leaves similar to basal leaves, partly reduced, amplexicaule, middle and upper portions of the stem leafless. Flowers hermaphroditic; the central umbel stout, 7–11 cm diam., equal to or longer than lateral umbels, rarely shorter, with 13 to 21 rays, 1.8–5.5 cm long, puberulent above, unequal, each central umbel with by 2 to 7 bracts; bracts lanceolate, rarely widened at base, 10–17 mm long, margin ± membranous, sometimes bifid to trifid, glabrous or puberulent; umbellules 9–15 mm diam, each comprising <!--PageBreak--><!--PageBreak-->55 to 70 flowers; bracteoles 15–20, connate at base, 5–8 mm long, linear- lanceolate, acuminate, entire or bifid to trifid, green to partly purple, margin distinctly membranous, especially ciliate at apex, out side glabrous to puberulent; lateral umbels 3.5–6 cm diam. with 7 to 13 rays, 1–3.5 cm long, with bracts or without. Flowers subsesile, glabrous, sepals ±purplish, broadly lanceolate, glabrous, persistent, ca. 1 mm; petals white, glabrous with deflexed apex; filament white, anther clearly purple; ovary glabrous. Fruit oblong-elliptic, 3.5–4 × 1.5–2 mm, glabrous, with 5 ribs prominent, obtuse; stylopodium short-conical; styles deflexed in fruit, distinctly purple.</p><fig id="F1" position="float" orientation="portrait"><label>Figure 1.</label><caption><p><tp:taxon-name><tp:taxon-name-part taxon-name-part-type="genus">Seseli</tp:taxon-name-part> <tp:taxon-name-part taxon-name-part-type="species">gummiferum</tp:taxon-name-part> <tp:taxon-name-part taxon-name-part-type="infraspecific-rank">subsp.</tp:taxon-name-part> <tp:taxon-name-part taxon-name-part-type="subspecies">ilgazense</tp:taxon-name-part></tp:taxon-name> A.Duran, Ö.Çetin &amp; M.Öztürk, subsp. nov.</p></caption><graphic xmlns:xlink="http://www.w3.org/1999/xlink" xlink:href="phytokeys-056-099-g001.jpg" position="float" orientation="portrait" xlink:type="simple" id="oo_59479.jpg"/></fig><fig id="F2" position="float" orientation="portrait"><label>Figure 2.</label><caption><p>Cross section of fruit: <abbrev xmlns:xlink="http://www.w3.org/1999/xlink" xlink:type="simple">emb<def><p> = embriyo</p></def></abbrev>; <abbrev xmlns:xlink="http://www.w3.org/1999/xlink" xlink:type="simple">dvb<def><p> = dorsal vascular bundle</p></def></abbrev>; <abbrev xmlns:xlink="http://www.w3.org/1999/xlink" xlink:type="simple">ex<def><p> = exocarp</p></def></abbrev>; <abbrev xmlns:xlink="http://www.w3.org/1999/xlink" xlink:type="simple">cdv<def><p> = central dorsal vittae</p></def></abbrev>; <abbrev xmlns:xlink="http://www.w3.org/1999/xlink" xlink:type="simple">es<def><p> = endosperm</p></def></abbrev>; <abbrev xmlns:xlink="http://www.w3.org/1999/xlink" xlink:type="simple">lvb<def><p> = lateral vascular bundle</p></def></abbrev>; <abbrev xmlns:xlink="http://www.w3.org/1999/xlink" xlink:type="simple">ldv<def><p> = lateral dorsal vittae</p></def></abbrev>; <abbrev xmlns:xlink="http://www.w3.org/1999/xlink" xlink:type="simple">ae<def><p> = aerenchyma</p></def></abbrev>; <abbrev xmlns:xlink="http://www.w3.org/1999/xlink" xlink:type="simple">cv<def><p> = commissural vittae</p></def></abbrev>; <abbrev xmlns:xlink="http://www.w3.org/1999/xlink" xlink:type="simple">cvb<def><p> = carpophore vascular bundle</p></def></abbrev>; <abbrev xmlns:xlink="http://www.w3.org/1999/xlink" xlink:type="simple">covb<def><p> = commissural vascular bundle</p></def></abbrev>. Scale bar = 0.2 mm.</p></caption><graphic xmlns:xlink="http://www.w3.org/1999/xlink" xlink:href="phytokeys-056-099-g002.jpg" position="float" orientation="portrait" xlink:type="simple" id="oo_59480.jpg"/></fig><fig id="F3" position="float" orientation="portrait"><label>Figure 3.</label><caption><p><tp:taxon-name><tp:taxon-name-part taxon-name-part-type="genus">Seseli</tp:taxon-name-part> <tp:taxon-name-part taxon-name-part-type="species">gummiferum</tp:taxon-name-part> <tp:taxon-name-part taxon-name-part-type="infraspecific-rank">subsp.</tp:taxon-name-part> <tp:taxon-name-part taxon-name-part-type="subspecies">ilgazense</tp:taxon-name-part></tp:taxon-name>. <bold>A</bold> trifid and entire bracteoles <bold>B</bold> lateral umbel <bold>C</bold> general aspects <bold>D</bold> habitat and general view of type locality. Photo by A.Duran.</p></caption><graphic xmlns:xlink="http://www.w3.org/1999/xlink" xlink:href="phytokeys-056-099-g003.jpg" position="float" orientation="portrait" xlink:type="simple" id="oo_59481.jpg"/></fig><fig id="F4" position="float" orientation="portrait"><label>Figure 4.</label><caption><p>Comparison of <italic><tp:taxon-name><tp:taxon-name-part taxon-name-part-type="genus">Seseli</tp:taxon-name-part> <tp:taxon-name-part taxon-name-part-type="species">gummiferum</tp:taxon-name-part></tp:taxon-name></italic> fruits. <italic><tp:taxon-name><tp:taxon-name-part taxon-name-part-type="genus">Seseli</tp:taxon-name-part> <tp:taxon-name-part taxon-name-part-type="species">corymbosum</tp:taxon-name-part></tp:taxon-name></italic> fruits. <bold>A</bold> general view <bold>B</bold> surface details. <italic><tp:taxon-name><tp:taxon-name-part taxon-name-part-type="genus">Seseli</tp:taxon-name-part> <tp:taxon-name-part taxon-name-part-type="species">corymbosum</tp:taxon-name-part></tp:taxon-name></italic>: <bold>C</bold> general view <bold>D</bold> surface details. <tp:taxon-name><tp:taxon-name-part taxon-name-part-type="genus">Seseli</tp:taxon-name-part> <tp:taxon-name-part taxon-name-part-type="species">gummiferum</tp:taxon-name-part> <tp:taxon-name-part taxon-name-part-type="infraspecific-rank">subsp.</tp:taxon-name-part> <tp:taxon-name-part taxon-name-part-type="subspecies">ilgazense</tp:taxon-name-part></tp:taxon-name>: <bold>E</bold> general view <bold>F</bold> surface details.</p></caption><graphic xmlns:xlink="http://www.w3.org/1999/xlink" xlink:href="phytokeys-056-099-g004.jpg" position="float" orientation="portrait" xlink:type="simple" id="oo_59482.jpg"/></fig><fig id="F5" position="float" orientation="portrait"><label>Figure 5.</label><caption><p>Distribution of <tp:taxon-name><tp:taxon-name-part taxon-name-part-type="genus">Seseli</tp:taxon-name-part> <tp:taxon-name-part taxon-name-part-type="species">gummiferum</tp:taxon-name-part> <tp:taxon-name-part taxon-name-part-type="infraspecific-rank">subsp.</tp:taxon-name-part> <tp:taxon-name-part taxon-name-part-type="subspecies">ilgazense</tp:taxon-name-part></tp:taxon-name> (♦), <tp:taxon-name><tp:taxon-name-part taxon-name-part-type="genus">Seseli</tp:taxon-name-part> <tp:taxon-name-part taxon-name-part-type="species">gummiferum</tp:taxon-name-part> <tp:taxon-name-part taxon-name-part-type="infraspecific-rank">subsp.</tp:taxon-name-part> <tp:taxon-name-part taxon-name-part-type="subspecies">gummiferum</tp:taxon-name-part></tp:taxon-name> (●) and <italic><tp:taxon-name><tp:taxon-name-part taxon-name-part-type="genus">Seseli</tp:taxon-name-part> <tp:taxon-name-part taxon-name-part-type="species">corymbosum</tp:taxon-name-part></tp:taxon-name></italic> (■) in Turkey.</p></caption><graphic xmlns:xlink="http://www.w3.org/1999/xlink" xlink:href="phytokeys-056-099-g005.jpg" position="float" orientation="portrait" xlink:type="simple" id="oo_59483.jpg"/></fig><fig id="F6" position="float" orientation="portrait"><label>Figure 6.</label><caption><p>The neighbour joining tree generated using nrITS DNA sequences of some <italic><tp:taxon-name><tp:taxon-name-part taxon-name-part-type="genus">Seseli</tp:taxon-name-part></tp:taxon-name></italic> taxa and <italic><tp:taxon-name><tp:taxon-name-part taxon-name-part-type="genus">Pimpinella</tp:taxon-name-part> <tp:taxon-name-part taxon-name-part-type="species">saxifraga</tp:taxon-name-part></tp:taxon-name></italic>.</p></caption><graphic xmlns:xlink="http://www.w3.org/1999/xlink" xlink:href="phytokeys-056-099-g006.jpg" position="float" orientation="portrait" xlink:type="simple" id="oo_59484.jpg"/></fig></tp:treatment-sec><tp:treatment-sec sec-type="Distribution and IUCN red list category"><title>Distribution and IUCN red list category.</title><p>The new subspecies is known only from the type locality, with specimens collected only from Ilgaz Mountain National Park (Kastamonu province) in Turkey, where the species seems to be very rare. This area is ca. 1.5 km<sup>2</sup>, and mature individuals of the type population number approximately 125. The location is very close to the road side and near forest management. The population is going to be negatively affected from cars, trucks and people in the future. The habitat of this subspecies is clearly under threat of destruction, and therefore, the taxon should be considered <abbrev xmlns:xlink="http://www.w3.org/1999/xlink" xlink:type="simple"><def><p>Critically Endangered </p></def>(CR)</abbrev>, according to IUCN Red List Criteria (<xref ref-type="bibr" rid="B11">IUCN 2001</xref>).</p></tp:treatment-sec><tp:treatment-sec sec-type="Habitat and ecology"><title>Habitat and ecology.</title><p>This new subspecies grows at 1450–1470 m with <italic><tp:taxon-name><tp:taxon-name-part taxon-name-part-type="genus">Lapsana</tp:taxon-name-part> <tp:taxon-name-part taxon-name-part-type="species">communis</tp:taxon-name-part></tp:taxon-name></italic> L., <italic><tp:taxon-name><tp:taxon-name-part taxon-name-part-type="genus">Abies</tp:taxon-name-part> <tp:taxon-name-part taxon-name-part-type="species">nordmanniana</tp:taxon-name-part></tp:taxon-name></italic> (Stev.) Spaach, <italic><tp:taxon-name><tp:taxon-name-part taxon-name-part-type="genus">Centaurea</tp:taxon-name-part> <tp:taxon-name-part taxon-name-part-type="species">drabifolia</tp:taxon-name-part></tp:taxon-name></italic> Sm., <italic><tp:taxon-name><tp:taxon-name-part taxon-name-part-type="genus">Erysimum</tp:taxon-name-part> <tp:taxon-name-part taxon-name-part-type="species">thyrsoideum</tp:taxon-name-part></tp:taxon-name></italic> Boiss., <italic><tp:taxon-name><tp:taxon-name-part taxon-name-part-type="genus">Pteridium</tp:taxon-name-part> <tp:taxon-name-part taxon-name-part-type="species">aquilinum</tp:taxon-name-part></tp:taxon-name></italic> (L.) Kuhn, <italic><tp:taxon-name><tp:taxon-name-part taxon-name-part-type="genus">Sorbus</tp:taxon-name-part> <tp:taxon-name-part taxon-name-part-type="species">umbellata</tp:taxon-name-part></tp:taxon-name></italic> (Desf.) Fritsch, <italic><tp:taxon-name><tp:taxon-name-part taxon-name-part-type="genus">Valeriana</tp:taxon-name-part> <tp:taxon-name-part taxon-name-part-type="species">alliariifolia</tp:taxon-name-part></tp:taxon-name></italic> Adams, <italic><tp:taxon-name><tp:taxon-name-part taxon-name-part-type="genus">Eryngium</tp:taxon-name-part> <tp:taxon-name-part taxon-name-part-type="species">giganteum</tp:taxon-name-part></tp:taxon-name></italic> M.Bieb., <tp:taxon-name><tp:taxon-name-part taxon-name-part-type="genus">Bupleurum</tp:taxon-name-part> <tp:taxon-name-part taxon-name-part-type="species">falcatum</tp:taxon-name-part> <tp:taxon-name-part taxon-name-part-type="authority">L.</tp:taxon-name-part> <tp:taxon-name-part taxon-name-part-type="infraspecific-rank">subsp.</tp:taxon-name-part> <tp:taxon-name-part taxon-name-part-type="subspecies">persicum</tp:taxon-name-part></tp:taxon-name> (Boiss.) Koso-Pol., <italic><tp:taxon-name><tp:taxon-name-part taxon-name-part-type="genus">Salvia</tp:taxon-name-part> <tp:taxon-name-part taxon-name-part-type="species">verticillata</tp:taxon-name-part></tp:taxon-name></italic> L., <italic><tp:taxon-name><tp:taxon-name-part taxon-name-part-type="genus">Teucrium</tp:taxon-name-part> <tp:taxon-name-part taxon-name-part-type="species">chamaedrys</tp:taxon-name-part></tp:taxon-name></italic> L., <italic><tp:taxon-name><tp:taxon-name-part taxon-name-part-type="genus">Dactylis</tp:taxon-name-part> <tp:taxon-name-part taxon-name-part-type="species">glomerata</tp:taxon-name-part></tp:taxon-name></italic> L., <tp:taxon-name><tp:taxon-name-part taxon-name-part-type="genus">Asyneuma</tp:taxon-name-part> <tp:taxon-name-part taxon-name-part-type="species">rigidum</tp:taxon-name-part> <tp:taxon-name-part taxon-name-part-type="basionym-authority">(Willd.) Grossh.</tp:taxon-name-part> <tp:taxon-name-part taxon-name-part-type="infraspecific-rank">subsp.</tp:taxon-name-part> <tp:taxon-name-part taxon-name-part-type="subspecies">rigidum</tp:taxon-name-part></tp:taxon-name>.</p><!--PageBreak--><!--PageBreak--></tp:treatment-sec><tp:treatment-sec sec-type="Discussion and conclusion"><title>Discussion and conclusion.</title><p>Turkey is the most complex country in the Middle East with regard to geographic structure and landforms. It’s comprised of comparatively narrow and long, variously oriented mountain chains, separated by deep valleys and also high- and medium-elevational plateaus. The geological composition and physical direction, exposure and altitude of these mountains are here largely influential not only upon the diversity of vegetation, but also on the richness of the flora (<xref ref-type="bibr" rid="B24">Zohary 1973</xref>). Ilgaz Mountain, which is situated in a transitional zone in central and North of Anatolia and is generally composed of serpentine, schist and volcanic rocks. The mountain is orogenically interesting, with the quite active north Anatolian fault found along the southern slopes of Ilgaz Mountain (<xref ref-type="bibr" rid="B12">Kuter 2008</xref>). One of the more important reasons for protecting the Ilgaz Mountain is the richness and endemism of its flora. Approximately 100 endemic plants occur within the boundaries of the National Park and the type localities of 19 endemic taxa are found on Ilgaz Mountain. <!--PageBreak--><italic><tp:taxon-name><tp:taxon-name-part taxon-name-part-type="genus">Delphinium</tp:taxon-name-part> <tp:taxon-name-part taxon-name-part-type="species">ilgazense</tp:taxon-name-part></tp:taxon-name></italic> P.H.Davis, <italic><tp:taxon-name><tp:taxon-name-part taxon-name-part-type="genus">Arabis</tp:taxon-name-part> <tp:taxon-name-part taxon-name-part-type="species">abietina</tp:taxon-name-part></tp:taxon-name></italic> Bornmüller, <italic><tp:taxon-name><tp:taxon-name-part taxon-name-part-type="genus">Draba</tp:taxon-name-part> <tp:taxon-name-part taxon-name-part-type="species">anatolica</tp:taxon-name-part></tp:taxon-name></italic> A.Duran &amp; Dinç, <italic><tp:taxon-name><tp:taxon-name-part taxon-name-part-type="genus">Astragalus</tp:taxon-name-part> <tp:taxon-name-part taxon-name-part-type="species">nabelekii</tp:taxon-name-part></tp:taxon-name></italic> Czeczott, <italic><tp:taxon-name><tp:taxon-name-part taxon-name-part-type="genus">Heracleum</tp:taxon-name-part> <tp:taxon-name-part taxon-name-part-type="species">paphlagonicum</tp:taxon-name-part></tp:taxon-name></italic> Czeczott, <italic><tp:taxon-name><tp:taxon-name-part taxon-name-part-type="genus">Hieracium</tp:taxon-name-part> <tp:taxon-name-part taxon-name-part-type="species">macrogonum</tp:taxon-name-part></tp:taxon-name></italic> (Zahn) P.D.Sell &amp; C.West and <italic><tp:taxon-name><tp:taxon-name-part taxon-name-part-type="genus">Hieracium</tp:taxon-name-part> <tp:taxon-name-part taxon-name-part-type="species">tuberculatum</tp:taxon-name-part></tp:taxon-name></italic> Freyn, <italic><tp:taxon-name><tp:taxon-name-part taxon-name-part-type="genus">Festuca</tp:taxon-name-part> <tp:taxon-name-part taxon-name-part-type="species">ilgazensis</tp:taxon-name-part></tp:taxon-name></italic> Markgr.-Dann. are all noteworthy endemic taxa confined to the national park (<xref ref-type="bibr" rid="B4">Davis 1965–1985</xref>, <xref ref-type="bibr" rid="B5">Davis et al. 1988</xref>, <xref ref-type="bibr" rid="B8">Duman 2000</xref>, <xref ref-type="bibr" rid="B9">Duran et al. 2008</xref>).</p><p><tp:taxon-name><tp:taxon-name-part taxon-name-part-type="genus">Seseli</tp:taxon-name-part> <tp:taxon-name-part taxon-name-part-type="species">gummiferum</tp:taxon-name-part> <tp:taxon-name-part taxon-name-part-type="infraspecific-rank">subsp.</tp:taxon-name-part> <tp:taxon-name-part taxon-name-part-type="subspecies">ilgazense</tp:taxon-name-part></tp:taxon-name> is closely related to two other subspecies found in Turkey. <tp:taxon-name><tp:taxon-name-part taxon-name-part-type="genus">Seseli</tp:taxon-name-part> <tp:taxon-name-part taxon-name-part-type="species">gummiferum</tp:taxon-name-part> <tp:taxon-name-part taxon-name-part-type="infraspecific-rank">subsp.</tp:taxon-name-part> <tp:taxon-name-part taxon-name-part-type="subspecies">gummiferum</tp:taxon-name-part></tp:taxon-name> is distributed in Crimea, Central Anatolia (<xref ref-type="bibr" rid="B21">Shishkin 1950</xref>, <xref ref-type="bibr" rid="B1">Ball 1968</xref>, <xref ref-type="bibr" rid="B8">Duman 2000</xref>). The new subspecies differs from <tp:taxon-name><tp:taxon-name-part taxon-name-part-type="genus">Seseli</tp:taxon-name-part> <tp:taxon-name-part taxon-name-part-type="species">gummiferum</tp:taxon-name-part> <tp:taxon-name-part taxon-name-part-type="infraspecific-rank">subsp.</tp:taxon-name-part> <tp:taxon-name-part taxon-name-part-type="subspecies">gummiferum</tp:taxon-name-part></tp:taxon-name>, based on its glabrous fruits (not with indument), fewer central umbels, with 13 to 21 rays (not 25 to 30), fewer lateral umbels, with seven to 13 rays (not 15 to 20), as well as the bracteoles 15 to 20 (not 11 to 16) (<xref ref-type="bibr" rid="B10">Hedge and Lamond 1972</xref>, <xref ref-type="bibr" rid="B8">Duman 2000</xref>).</p><p><tp:taxon-name><tp:taxon-name-part taxon-name-part-type="genus">Seseli</tp:taxon-name-part> <tp:taxon-name-part taxon-name-part-type="species">gummiferum</tp:taxon-name-part> <tp:taxon-name-part taxon-name-part-type="infraspecific-rank">subsp.</tp:taxon-name-part> <tp:taxon-name-part taxon-name-part-type="subspecies">ilgazense</tp:taxon-name-part></tp:taxon-name> also differs from <tp:taxon-name><tp:taxon-name-part taxon-name-part-type="genus">Seseli</tp:taxon-name-part> <tp:taxon-name-part taxon-name-part-type="species">gummiferum</tp:taxon-name-part> <tp:taxon-name-part taxon-name-part-type="infraspecific-rank">subsp.</tp:taxon-name-part> <tp:taxon-name-part taxon-name-part-type="subspecies">crithmifolium</tp:taxon-name-part></tp:taxon-name> (DC.) P.H.Davis, which is distributed in west and east Crete, Folegandros, Sikinos, <!--PageBreak-->Amargos, Karpathos, Saria and neigbouring islands in Aegean Sea. The new taxon is not so broadly distributed, endemic and found only in northern Anatolia (Ilgaz Mountain). <tp:taxon-name><tp:taxon-name-part taxon-name-part-type="genus">Seseli</tp:taxon-name-part> <tp:taxon-name-part taxon-name-part-type="species">gummiferum</tp:taxon-name-part> <tp:taxon-name-part taxon-name-part-type="infraspecific-rank">subsp.</tp:taxon-name-part> <tp:taxon-name-part taxon-name-part-type="subspecies">crithmifolium</tp:taxon-name-part></tp:taxon-name> principally differs from <tp:taxon-name><tp:taxon-name-part taxon-name-part-type="infraspecific-rank">subsp.</tp:taxon-name-part> <tp:taxon-name-part taxon-name-part-type="subspecies">ilgazense</tp:taxon-name-part></tp:taxon-name> by its puberulent fruits, the central umbels with 20–45 rays, and the oblong leaf segments (6–) 10–30 × 2–5 mm (<xref ref-type="bibr" rid="B1">Ball 1968</xref>, <xref ref-type="bibr" rid="B10">Hedge and Lamond 1972</xref>).</p></tp:treatment-sec><ref-list><ref id="B11"><mixed-citation xmlns:xlink="http://www.w3.org/1999/xlink" xlink:type="simple"><institution xlink:type="simple">IUCN</institution> (<year>2001</year>) <source>IUCN red list categories, ver. 3.1</source>. <publisher-name>IUCN Species Survival Commission</publisher-name>. </mixed-citation></ref><ref id="B24"><mixed-citation xmlns:xlink="http://www.w3.org/1999/xlink" xlink:type="simple"><person-group><name name-style="western"><surname>Zohary</surname><given-names>M</given-names></name></person-group> (<year>1973</year>) <source>Geobotanical foundations of the Middle East</source>, <volume>Vol. 1</volume>. <publisher-name>Gustav Fischer</publisher-name>, City. </mixed-citation></ref><ref id="B12"><mixed-citation xmlns:xlink="http://www.w3.org/1999/xlink" xlink:type="simple"><person-group><name name-style="western"><surname>Kuter</surname><given-names>N</given-names></name></person-group> (<year>2008</year>) <article-title>Ilgaz Dağı milli Parkının orman peyzajı ve estetiği açısından değerlendirilmesi.</article-title> <source>Süleyman Demirel Üniversitesi Orman Fakültesi Dergisi</source> <volume>1</volume>: <fpage>36</fpage>–<lpage>47</lpage>. </mixed-citation></ref><ref id="B4"><mixed-citation xmlns:xlink="http://www.w3.org/1999/xlink" xlink:type="simple"><person-group><name name-style="western"><surname>Davis</surname><given-names>PH</given-names></name></person-group> (<year>1965–1985</year>) <source>Flora of Turkey and the East Aegean Islands</source>. Vols 1–9. <publisher-name>Edinburgh University Press</publisher-name>, <publisher-loc>Edinburgh</publisher-loc>, <size units="page">567 pp</size>. </mixed-citation></ref><ref id="B5"><mixed-citation xmlns:xlink="http://www.w3.org/1999/xlink" xlink:type="simple"><person-group><name name-style="western"><surname>Davis</surname><given-names>PH</given-names></name><name name-style="western"><surname>Mill</surname><given-names>RR</given-names></name><name name-style="western"><surname>Tan</surname><given-names>T</given-names></name></person-group> (<year>1988</year>) <chapter-title><italic><tp:taxon-name><tp:taxon-name-part taxon-name-part-type="genus">Seseli</tp:taxon-name-part></tp:taxon-name></italic> L.</chapter-title> In: <person-group><name name-style="western"><surname>Davis</surname><given-names>PH</given-names></name><name name-style="western"><surname>Mill</surname><given-names>RR</given-names></name><name name-style="western"><surname>Tan</surname><given-names>T</given-names></name></person-group> (<role>Eds</role>) <source>Flora of Turkey and the East Aegean Islands</source> – <volume>11</volume>. <publisher-name>Edinburgh University Press</publisher-name>, <publisher-loc>Edinburgh</publisher-loc>, <size units="page">150 pp</size>. </mixed-citation></ref><ref id="B8"><mixed-citation xmlns:xlink="http://www.w3.org/1999/xlink" xlink:type="simple"><person-group><name name-style="western"><surname>Duman</surname><given-names>H</given-names></name></person-group> (<year>2000</year>) <chapter-title><italic><tp:taxon-name><tp:taxon-name-part taxon-name-part-type="genus">Seseli</tp:taxon-name-part></tp:taxon-name></italic> L.</chapter-title> In: <person-group><name name-style="western"><surname>Güner</surname><given-names>A</given-names></name><name name-style="western"><surname>Özhatay</surname><given-names>N</given-names></name><name name-style="western"><surname>Ekim</surname><given-names>T</given-names></name><name name-style="western"><surname>Başer</surname><given-names>KHC</given-names></name></person-group> (<role>Eds</role>) <source>Flora of Turkey and the East Aegean Islands</source> (<supplement>Suppl. 2</supplement>). <publisher-name>Edinburgh University Press</publisher-name>, <publisher-loc>Edinburgh</publisher-loc>, <size units="page">141 pp</size>. </mixed-citation></ref><ref id="B9"><mixed-citation xmlns:xlink="http://www.w3.org/1999/xlink" xlink:type="simple"><person-group><name name-style="western"><surname>Duran</surname><given-names>A</given-names></name><name name-style="western"><surname>Dinç</surname><given-names>M</given-names></name><name name-style="western"><surname>Martin</surname><given-names>E</given-names></name></person-group> (<year>2008</year>) <article-title>A new species of <italic><tp:taxon-name><tp:taxon-name-part taxon-name-part-type="genus">Draba</tp:taxon-name-part></tp:taxon-name></italic> (<tp:taxon-name><tp:taxon-name-part taxon-name-part-type="family">Brassicaceae</tp:taxon-name-part></tp:taxon-name>) from North Anatolia, Turkey.</article-title> <source>Novon</source> <volume>18</volume>: <fpage>464</fpage>–<lpage>468</lpage>. doi: <ext-link xlink:type="simple" ext-link-type="doi" xlink:href="10.3417/2007023">10.3417/2007023</ext-link> </mixed-citation></ref><ref id="B21"><mixed-citation xmlns:xlink="http://www.w3.org/1999/xlink" xlink:type="simple"><person-group><name name-style="western"><surname>Shishkin</surname><given-names>BK</given-names></name></person-group> (<year>1950</year>) <chapter-title><italic><tp:taxon-name><tp:taxon-name-part taxon-name-part-type="genus">Seseli</tp:taxon-name-part></tp:taxon-name></italic> L.</chapter-title> In: <person-group><name name-style="western"><surname>Shishkin</surname><given-names>BK</given-names></name></person-group> (<role>Ed.</role>) <source>Flora of the USSR</source>, <volume>Vol. 16</volume>, <publisher-name>Izdatel’stvo Akademii Nauk SSSR</publisher-name>, <publisher-loc>Moskva-Leningrad</publisher-loc>, <fpage>349</fpage>–<lpage>378</lpage>. <comment>[translated from Russian, Israel Prog. Sci. Transl., 1973, Jerusalem]</comment> </mixed-citation></ref><ref id="B1"><mixed-citation xmlns:xlink="http://www.w3.org/1999/xlink" xlink:type="simple"><person-group><name name-style="western"><surname>Ball</surname><given-names>PW</given-names></name></person-group> (<year>1968</year>) <article-title><italic><tp:taxon-name><tp:taxon-name-part taxon-name-part-type="genus">Seseli</tp:taxon-name-part></tp:taxon-name></italic> L.</article-title> In: <person-group><name name-style="western"><surname>Tutin</surname><given-names>TG</given-names></name><name name-style="western"><surname>Heywood</surname><given-names>VH</given-names></name><name name-style="western"><surname>Burges</surname><given-names>NA</given-names></name><name name-style="western"><surname>Moore</surname><given-names>DM</given-names></name><name name-style="western"><surname>Valentine</surname><given-names>DH</given-names></name><name name-style="western"><surname>Walters</surname><given-names>SM</given-names></name><name name-style="western"><surname>Webb</surname><given-names>DA</given-names></name></person-group> (<role>Eds</role>) <source>Flora Europaea</source>. <volume>Vol 2</volume>, <publisher-name>Cambridge University Press</publisher-name>, <publisher-loc>Cambridge</publisher-loc>, <fpage>334</fpage>–<lpage>338</lpage>. </mixed-citation></ref><ref id="B10"><mixed-citation xmlns:xlink="http://www.w3.org/1999/xlink" xlink:type="simple"><person-group><name name-style="western"><surname>Hedge</surname><given-names>IC</given-names></name><name name-style="western"><surname>Lamond</surname><given-names>JM</given-names></name></person-group> (<year>1972</year>) <article-title><italic><tp:taxon-name><tp:taxon-name-part taxon-name-part-type="genus">Seseli</tp:taxon-name-part></tp:taxon-name></italic> L.</article-title> In: <person-group><name name-style="western"><surname>Davis</surname><given-names>PH</given-names></name></person-group> (<role>Ed.</role>) <source>Flora of Turkey and the East Aegean Islands</source> – <volume>Volume 4</volume>. <publisher-name>Edinburgh University Press</publisher-name>, <publisher-loc>Edinburgh</publisher-loc>, <fpage>367</fpage>–<lpage>372</lpage>. </mixed-citation></ref></ref-list></tp:taxon-treatment>
